# Supplementary material for: Circulating Cell-Free DNA-Based Detection of Tumor Suppressor Gene Copy Number Loss and Its Clinical Implication in Metastatic Prostate Cancer
Source: Front Oncol. 2021 Aug 24;11:720727. doi: 10.3389/fonc.2021.720727 (PMC8422845; doi:10.3389/fonc.2021.720727)
Supplement: Supplementary file 2 [file DataSheet_1.xlsx]

## Sheet: Table S5
Table S5: Cell-free DNA sample information and sequencing metrics (Clinical Utility Cohort)
Patient ID	Plasma_volume (ml)	cfDNA yield (ng)	Total sequencing reads (million)	Mean unique target coverage panel (X)	ctDNA fraction
MC-1001	1.4	88.56	106	2712	0.0765927
MC-1003	1.2	15.52	157	6623	0.00598205
MC-1004	1.5	17.55	109	4246	0.00598205
MC-1005	1.4	29.75	133	4838	0.753243
MC-1006	1.7	125.55	154	4135	0.616074
MC-1010	1.5	62.64	153	5436	0.0417205
MC-1011	1.5	12.23	111	2550	0.0324324
MC-1014	1.5	13.07	101	3387	0.123304
MC-1017	1.4	7.75	102	2145	0.00598205
MC-1034	2	63.45	140	5898	0.716132
MC-1043	1.5	26.95	138	5252	0.231033
MC-1060	1.1	70.2	134	7073	0.452543
MC-1068	1.5	35.99	103	2374	0.0695904
MC-1071	1.3	8.59	103	1874	0.309423
MC-1081	1.4	17.36	121	4476	0.00598205
MC-1097	1.4	66.69	133	8097	0.578132
MC-1107	1.4	55.51	133	6334	0.735768
MC-1109	1.4	11.04	119	3357	0.16764
MC-1116	1.5	16.88	119	3754	0.0551655
MC-1136	1.2	5.16	148	1741	0.0163984
MC-1151	1.3	15.552	155	5548	0.219456
MC-1161	1.4	5.535	125	1815	0.021555
MC-1167	1.5	18.252	174	5865	0.00863309
MC-1178	2.5	34.35	132	4796	0.00598205
MC-1180	3.4	157.14	117	2362	0.0742616
MC-1188	3.3	107.46	135	6947	0.486384
MC-1195	1.3	20.817	170	6999	0.405163
MC-1221	1.3	152.28	112	1855	0.649541
MC-1230	1.9	57.24	128	5579	0.215768
MC-1244	1.3	30.475	158	3396	0.845995
MC-1257	1.6	11.2175	162	3798	0.0197216
MC-1269	1.2	12.675	149	4382	0.303102
MC-1274	1.7	6.3	171	2196	0.172401
MC-1277	1.4	12.5	140	4781	0.048259
MC-1298	1.6	31.475	157	7944	0.217912
MC-1310	1.7	12.6	132	4428	0.344559
MC-1314	1.4	5.05	211	2268	0.0155491
MC-1317	1.5	261	176	9356	0.233666
MC-1330	1.4	5.725	148	2382	0.289474
MC-1406	2	25.06	125	3792	0.0162602
MC-1409	2.3	51.38	139	4626	0.0417283
MC-1410	2.1	20.28	114	2389	0.0483649
MC-1417	2.2	59.13	102	1549	0.00598205
MC-1429	2.8	128.25	97.8	1509	0.0352832
MC-1458	2.4	26.11	112	3548	0.068779
MC-1464	2.3	22.14	120	3733	0.184959
MC-1472	2.2	91.8	134	5080	0.695652
MC-1480	2.5	41.58	135	5242	0.00638249
MC-1483	2.8	49.68	75.9	2644	0.0777958
MC-1496	2.6	51.89	143	5238	0.414563
MC-1502	3.9	225.72	144	6234	0.389027
MC-1510	3.3	159.57	135	6254	0.31311
